# Supplementary material for: Consideration of image guidance in patterns of failure analyses of intensity-modulated radiotherapy for head and neck cancer: a systematic review
Source: Radiat Oncol. 2024 Mar 5;19:30. doi: 10.1186/s13014-024-02421-w (PMC10916111; doi:10.1186/s13014-024-02421-w)
Supplement: Supplementary file 1 — Supplementary Material 1 [file 13014_2024_2421_MOESM1_ESM.xlsx]

## Sheet: Analysis
N/A: not available (not reported)							Identification and eligibility									Inclusion and evaluation			STOP HERE IF PAPER IS EXCLUDED	RT-planning										IGRT measures																Adaptive Re-Planning			PoF analysis
First author	Year	PMID (if not, DOI)	Reference	Identified through Pubmed	Identified through congress abstracts	Identified through cross-reference checking	Duplicate entry?	Excluded for irrelevant keyword matching	Excluded due to exclusion criteria (provide the reason shortly)	Excluded for language	Excluded for X...	Excluded for Y... (add new column on the right side if necessary)	Excluded for unavailability of full text	Excluded for animal studies	Excluded for opinion letters	Full text article assessed for eligibility	Excluded for X...	Excluded for Y... (add new column on the right side if necessary)	Type of paper - Original work - Review paper	number of cases (non-head&neck or mixed papers with H&N cases only to be included, if the H&N cases can be separated from the rest in terms of relevant data)	Anatomical Subsites OC: oral cavity OP: oropharynx LC: larynx HP: hypopharynx NP: nasopharynx SN: sinonasal sites NA: not available/clarified XX: other (define)	TNM stages included	RT Settings - Primary - Post-op. - Re-irradiation - Palliative	Concomitant or sequential systemic treatment? - concomitant - adjuvant - induction/neoadjuvant - none - not reported	RT technique IMRT VMAT SBRT Other (define) (the use of 2D or 3DCRT techniques only or mixed/unclear reporting with IMRT is an exclusion criterion)	Boost technique - Sequential - Simultaneous integrated	CTV to PTV margin in mm (ranges "x-y mm" also allowed)	PTV margin rationalized / quantified? - no - yes	CTV or PTV margins defined anisotropically for possible irregular organ movement?	number of images (if available or possible to calculate)	Total imaging frequency 1: Daily 2: Daily on fx 1-3/1-5, then at least weekly 3: at least weekly 4: other	No action level used? - yes - no	IGRT technique 1 1: 2D 2: 3D volumetric 3: surface scanner 4: other (define)	IGRT Frequency 1 1: less than each fraction 2: each fraction 3: intrafraction 4: other	IGRT Technique 1 - Matching Structures 1: Bone Match 2: Soft Tissue Match 3: Fiducial Match 4: surface 5: other	IGRT technique 1 intrafractional (dynamic MRI, 4D-CBCT under RT, tracking etc.)?	IGRT Technique 1: 1: online checked Match/Correction 2: each fraction offline checked 3: less than each fraction offline checked	IGRT Technique 2 (complementary) 1: 2D 2: 3D volumetric 3: surface scanner 4: other (define)	IGRT Frequency 2 (complementary) 1: < each fraction 2: each fraction 3: intrafraction 4: other	IGRT Technique 2 (complementary) - Matching Structures 1: Bone Match 2: Soft Tissue Match 3: Fiducial Match 4: surface 5: other	IGRT technique 2 intrafractional (dynamic MRI, 4D-CBCT under RT, tracking etc.)?	IGRT Technique 2: 1: online checked Match/Correction 2: each fraction offline checked 3: less than each fraction offline checked	Immobilization mask - Head - Head, neck - Head, neck, shoulder (NST/NOS: no specific type)	Immobilization other - Bite block - other (define)	Setup correction - 3DoF with manual only - 4DoF - 6DoF	Standardized workflow for adaptive re-planning (did they have a strickt criteria which triggered adaptive re-planing)? - no - yes - yes + online adaptive - other	Adaptive (offline) re-planning with reduced GTV/CTV due to tumor shrinkage only? - no - yes	"Plan of the day" concept? - yes - no	Diagnostic modality for PoF - CT - MRI - PET - other / multiple (define)
Bednarek C	2017	28034680	1	x															O	188	OC, OP, HP, LC, NP, SN	T1-4, N0-3, M0	primary, post-op	concomitant, induction	IMRT	SIB, SEQ	5	no	no	18 (kV pair on fx 1-3, then weekly)	2	yes (3 mm)	1	1	1	no	1	N/A	N/A	N/A	N/A	N/A	head, neck, shoulder	N/A	N/A	no	N/A	no	CT, MRI, PET
Liu F	2019	31176358	2	x															O	293	NP	T1-4, N0-3, M0	primary	concomitant, adjuvant, induction	IMRT	SIB	3	no	no	N/A	N/A	N/A	N/A	N/A	N/A	N/A	N/A	N/A	N/A	N/A	N/A	N/A	N/A	N/A	N/A	no	N/A	no	CT, MRI
Baker S	2019	30636180	3	x															O	195	OP	T1-3, N0-2c, M0	primary	concomitant	IMRT, SBRT (boost)	SEQ	5	no	no	6 CBCTs (weekly), CK kV tracking (boost)	3	no	2	1	N/A	no	1	1	3	1	yes (CyberKnife spine tracking)	1	mask, NST	N/A	N/A	yes, for boost	yes, for boost	no	CT, MRI, PET other: US, endoscopy
Toledano I	2012	22296746	4	x															O	208	OC, OP, LC, HP, NP, CUP	I-IV	primary, post-op	concomitant, induction	IMRT, brachy, lower neck with anterior CRT fields	SIB, SEQ	2021-03-05	no	no	12 - 24	2	no	1	1	1	no	1	none	N/A	N/A	N/A	N/A	N/A	N/A	N/A	no	N/A	no	N/A
Franzese C	2016	27354607	5	x															O	54	OP	T1-4, N0-3, M0	primary	concomitant, induction	VMAT	SIB	5	no	no	N/A	N/A	N/A	N/A	N/A	N/A	N/A	N/A	N/A	N/A	N/A	N/A	N/A	N/A	N/A	N/A	no	N/A	no	CT, MRI, PET
Moncharmont C	2017	28034705	6	x															O	130	OC, OP, LC, HP	III-IV	primary, post-op	concomitant, induction	VMAT	SIB, SEQ	5	no	no	N/A	N/A	N/A	N/A	N/A	N/A	N/A	N/A	N/A	N/A	N/A	N/A	N/A	head, neck, shoulder	N/A	N/A	no	N/A	no	CT, PET
Li JG	2017	27438558	7	x															O	165	NP	T1-4, N0-3, M0, I-IVb	primary	concomitant, adjuvant, none	IMRT (some low-neck anterior CRT fields)	SIB	5	yes	no	N/A	N/A	N/A	N/A	N/A	N/A	N/A	N/A	N/A	N/A	N/A	N/A	N/A	N/A	N/A	N/A	N/A	N/A	N/A	CT, MRI
Johansen S	2017	28545588	8	x															O	26	OC, OP, LC, NP, SN	T1-4, N0-2b, M0	primary, post-op	concomitant, none	IMRT, CRT	SIB	3	yes (reference given)	no	N/A	N/A	N/A	N/A	N/A	N/A	N/A	N/A	N/A	N/A	N/A	N/A	N/A	N/A	N/A	N/A	no	N/A	no	CT, MRI, PET
Li JX	2014	24674015	9	x															O	710	NP	T1-4, N0-3, M0	primary	concomitant, induction	IMRT with CRT split fields	SIB	N/A	no	no (CTV margin 5-10 mm, and 3-5 mm posteriorly but for close OARs)	6 (weekly)	3	no	1	1	1	no	3	N/A	N/A	N/A	N/A	N/A	head, neck	N/A	N/A	no	N/A	no	MRI
Ng WT	2011	20452132	10	x															O	193	NP	T1-4, N0-3, M0	primary	concomitant, adjuvant, induction	IMRT with CRT lower split fields	SIB + SEQ in same treatment	3	no	no (but CTV margin anisotropic for neural structures)	35 (daily)	1	no	1	2	N/A	no	1	N/A	N/A	N/A	N/A	N/A	head, neck, shoulder	no	N/A	no	N/A	no	MRI
Lin YW	2018	30421821	11	x															O	82	OC	T1-4, N0-2, M0	post-op	concomitant, none	IMRT	SEQ	5	no	no	N/A	N/A	no	N/A	N/A	N/A	N/A	N/A	N/A	N/A	N/A	N/A	N/A	N/A	N/A	N/A	no	N/A	no	CT, MRI, PET other: various methods including biopsy
Rock K	2018	29730062	12	x															O	139	LC	T2, N0	primary	none	IMRT	SEQ	5 mm with 1 cm cranio-caudal	yes	yes	25 - 35 (daily)	1	no	2	2	2	no	1	3	2	1	no	1	head, neck, shoulder	no	N/A	no	N/A	no	CT
Ooishi M	2016	27511989	13	x															O	122	OC, OP, LC, HP, other: CUP	T0-4, N0-3, M0	post-op	concomitant	IMRT	SIB	5	no	no	N/A	N/A	N/A	N/A	N/A	N/A	N/A	N/A	N/A	N/A	N/A	N/A	N/A	mask, NST	no	N/A	no	N/A	no	CT, MRI
Daly ME	2010	19540068	14	x															O	107	OP	T1-4, N0-3, M0	primary, post-op	concomitant	IMRT, some +CRT anterior low-neck field	SIB	2021-03-05	no	no	>6 (at least weekly)	3	no	1	1	1	no	3	N/A	N/A	N/A	N/A	N/A	head, neck, shoulder	other: indexable hand-holding system for some patients	N/A	no	N/A	no	N/A ("imaging", but not specified)
Rumley CN	2016	27350889	15	x															O	48	OP, LC, HP, other: CUP	T0-4, N0-3, III-IVB	primary	concomitant	IMRT	SIB	5	no	no	>30 (daily)	1	yes	2	1	N/A	no	N/A	1	2	N/A	no	N/A	head, neck	no	N/A	yes	yes	no	CT, PET
Daly ME	2011	20848427	16	x															O	42	LC, HP	T1-4, N0-3, II-IVB	primary, post-op	concomitant, induction, none	IMRT, some +CRT anterior low-neck field	SIB	2021-03-05	no	no	N/A	N/A	N/A	N/A	N/A	N/A	N/A	N/A	N/A	N/A	N/A	N/A	N/A	mask, NST	no	N/A	no	N/A	no	CT, MRI
Liu W	2017	28503916	17	x															O	10	OC, OP, LC, NP	T1-4, N0-2c, M0	primary, post-op	concomitant, none	VMAT	SIB	3	no	no	N/A	N/A	N/A	N/A	N/A	N/A	N/A	N/A	N/A	N/A	N/A	N/A	N/A	N/A	N/A	N/A	no	N/A	no	PET
Chajon E	2013	23721062	18	x															O	70	OC, OP, LC, HP, NP, other: CUP	T0-4, N0-4, I-IV	primary	concomitant, induction	IMRT, VMAT	SIB	5	no	no	N/A	N/A	N/A	N/A	N/A	N/A	N/A	N/A	N/A	N/A	N/A	N/A	N/A	head, neck, shoulder	no	N/A	no	N/A	no	CT, PET
Mohamed ASR	2017	28806994	19	x															O	54	OC	T1-4, N0-2c, M0, I-IV	post-op	concomitant, induction	IMRT	SIB	N/A	no	N/A	N/A	N/A	N/A	N/A	N/A	N/A	N/A	N/A	N/A	N/A	N/A	N/A	N/A	N/A	N/A	N/A	no	N/A	no	CT, PET
Gunn GB	2016	27084653	20	x															O	50	OP	T1-4, N0-3, M0	primary, post-op	concomitant, induction, adjuvant	other: IMPT	SIB	N/A	N/A	no	>30	1	no	1	2	N/A	no	1	2	1	N/A	no	3	head, neck, shoulder	bite block	N/A	no (discretion of treating physician)	yes	no	N/A
Chen AM	2009	19405087	21	x															O	77	OC, OP, LC, HP, NP, SN, other: CUP	T1-4, N1-3, M0	primary, post-op	concomitant, adjuvant	other: tomo	SIB	3-5 mm	no	no	30 - 35 (daily)	1	no	2	2	1	no	1	N/A	N/A	N/A	N/A	N/A	head, neck, shoulder	no	3DoF	no	N/A	no	CT
Nangia S	2006	16909973	22	x															O	18	OC, OP, LC, HP, NP	T2-4, N0-+, M0	N/A	concomitant, adjuvant, induction	IMRT	SIB	3	no	no	N/A	N/A	no	1	1	1	no	N/A	N/A	N/A	N/A	N/A	N/A	orfit cast, NST	N/A	N/A	no	N/A	no	N/A
Daly ME	2011	20675073	23	x															O	37	OC	T1-4, N0-2c, M0	primary, post-op	concomitant, adjuvant	IMRT	SIB, other: IORT boost	2021-03-05	no	no	N/A	N/A	N/A	N/A	N/A	N/A	N/A	N/A	N/A	N/A	N/A	N/A	N/A	head, neck, shoulder	other: indexable hand-holding system for some patients	N/A	no	N/A	no	N/A ("imaging", but not specified)
Chen AM	2017	28511960	24	x															O	107	OP	T1-4, N0-3, M0	primary, post-op	N/A (only "yes/no")	IMRT	N/A	N/A	no	no	N/A	N/A	N/A	N/A	N/A	N/A	N/A	N/A	N/A	N/A	N/A	N/A	N/A	N/A	N/A	N/A	N/A	N/A	N/A	MRI, PET
De Felice F	2015	26506048	25	x															O	56	OC, OP, LC, HP, other: CUP	T1-4, N0-3, II-IV	primary	concomitant, induction	IMRT	SIB	4	no	no	N/A	N/A	N/A	N/A	N/A	N/A	N/A	N/A	N/A	N/A	N/A	N/A	N/A	head, neck	other: shoulder depressor	N/A	no	N/A	no	CT, PET
Schoenfeld GO	2008	18164838	26	x															O	100	OP, NP, HP, LC	T1-4, N0-3, I-IVB	primary	concomitant, adjuvant, induction	IMRT +CRT anterior low-neck fields	SIB	3	no	no	N/A	N/A	N/A	N/A	N/A	N/A	N/A	N/A	N/A	N/A	N/A	N/A	N/A	head, neck	other: shoulder pull board	N/A	N/A	N/A	no	CT
Xue F	2018	29294009	27	x															O	96	NP	T3-4, N0-3, M0	primary	adjuvant, induction	IMRT	SIB	5	no	no	N/A	N/A	N/A	N/A	N/A	N/A	N/A	N/A	N/A	N/A	N/A	N/A	N/A	head, neck, shoulder	N/A	N/A	no	N/A	no	MRI
Kong F	2014	24552293	28	x															O	370	NP	T1-4, N0-3, M0 I-IV	primary	concomitant, adjuvant, induction	IMRT	SIB	3	yes	no (anisotropic near critical organs)	N/A	N/A	N/A	N/A	N/A	N/A	N/A	N/A	N/A	N/A	N/A	N/A	N/A	head, neck, shoulder	no	N/A	no	N/A	no	CT, MRI
Hsieh C-H	2016	26906330	29	x															O	152	OC	T1-4, N0-3, M0	post-op	concomitant	IMRT, other: tomo	SIB	5 mm (IMRT), 3 mm (tomo)	yes	no	tomo group: daily	4: depending on group	no	4 other: only tomo group had 3D	4: tomo group daily, others unknown	tomo group 1, the rest N/A	no	tomo group: 1 / the rest N/A	N/A	N/A	N/A	N/A	N/A	N/A	N/A	tomo group: 3DoF	no	N/A	no	N/A (unspecified imaging or "anatomical landmarks")
Chakraborty S	2015	25645107	30	x															O	75	OC	T1-4, N0-2c, M0	post-op	concomitant	VMAT	SEQ, SIB	5	no	no	3x/week: >=14 scans	2	yes (3 mm)	2	1	N/A	no	1	N/A	N/A	N/A	N/A	N/A	mask, NST "thermoplastic immobilization"	N/A	3DoF	no	N/A	no	N/A
Chan AK	2013	23079695	31	x															O	180	OC	T1-4, N0-2, M0	post-op	concomitant	IMRT	SIB	N/A (but probably standard PMH)	no	no	30-33 (daily)	1	N/A	4 other: daily IGRT, but not specified	2	N/A	N/A	N/A	N/A	N/A	N/A	N/A	N/A	mask, NST	bite block	N/A	N/A	N/A	no	CT, MRI
Geretschläger A	2012	23088283	32	x															O	53	OC	T1-4, N0-3, M0	post-op	concomitant	IMRT	SEQ	3	no	no	N/A	N/A	N/A	N/A	N/A	N/A	N/A	N/A	N/A	N/A	N/A	N/A	N/A	head, neck, shoulders	bite block	N/A	N/A	N/A	no	CT, MRI
Dandekar V	2014	24613544	33	x															O	114	OC, OP, LC, HP, NP, SN, other: CUP	T0-4, N0-3, I-IVB	primary	concomitant, adjuvant, induction	IMRT	SIB	3-5 mm	no	no	33-35 (daily MVCT)	1	N/A	2	2	N/A	no	1	N/A	N/A	N/A	N/A	N/A	head, neck, shoulder (orfit cast)	no	3DoF	no	N/A	no	CT, PET
Stromberger C	2014	25204515	34	x															O	129	OC, OP, LC, HP	T1-4, N0-3, M0	post-op	concomitant	IMRT, other: tomo	SIB	5	no	no	N/A	N/A	N/A	2	N/A	N/A	no	N/A	N/A	N/A	N/A	N/A	N/A	head, neck, shoulders	bite block	N/A	N/A	N/A	no	N/A
Chen AM	2011	20932680	35	x															O	225	OC, OP, LC, HP, NP	T1-4, N0-3, M0	primary, post-op	concomitant	IMRT	SIB	3 or 5 mm (reported separately)	yes	no	>=30	1	N/A	2	2	1	no	1	N/A	N/A	N/A	N/A	N/A	head, neck, shoulders	no	N/A	N/A	N/A	no	N/A
McCloskey SA	2009	19581794	36	x															O	78	OC, OP, LC, HP	T1-4, N0-3, M0	primary	concomitant	IMRT	SIB, SEQ	5	no	no	N/A	N/A	N/A	N/A	N/A	N/A	N/A	N/A	N/A	N/A	N/A	N/A	N/A	facemask, NST	N/A	N/A	N/A	N/A	N/A	CT, PET other: laryngoscopy
Huang K	2008	18521908	37	x															O	71	OP	T1-4, N0-3, M0	primary	concomitant	IMRT, + some anterior low-neck CRT fields	SIB	3-5 mm	yes	N/A ("depending on relative locations of tumor volume and adjacent tissues)	14	3	no	1	1	1	no	3	N/A	N/A	N/A	N/A	N/A	head, neck, shoulder	N/A	N/A	no (depended on responsible physician)	no (also if mask did not fit tightly anymore)	no	CT, MRI, PET
Chen AM	2010	20146333	38	x															O	52	OC, OP, LC, HP	T1-4, N0-3, M0	post-op	concomitant, none	IMRT	SIB, SEQ	3-5 mm	yes	no	N/A	N/A	N/A	N/A	N/A	N/A	N/A	N/A	N/A	N/A	N/A	N/A	N/A	head, neck, shoulder	N/A	N/A	N/A	N/A	N/A	N/A
Kawashima M	2013	24072854	39	x															O	40	NP	T1-4, N0-3, M0	primary	induction, concomitant, adjuvant, none	IMRT	SIB	5	no	no	>=7 (at least weekly)	3	N/A	2	1	N/A	no	3	N/A	N/A	N/A	N/A	N/A	mask, NST	N/A	N/A	no (decision to re-plan made by treating physician)	N/A	no	CT, MRI other: biopsy
Loo SW	2013	22906546	40	x															O	52	OP	T1-4, N0-2, M0	primary	induction, concomitant, none	IMRT, + some matched anterior neck CRT beam	SIB	3	yes	no	N/A	N/A	N/A	N/A	N/A	N/A	N/A	N/A	N/A	N/A	N/A	N/A	N/A	N/A	N/A	N/A	N/A	N/A	no	PET other: neck dissection or other imaging
Wolden SL	2006	15936155	41	x															O	74	NP	T1-4, N0-3, M0	primary	concomitant, adjuvant, none	IMRT	SIB	5	yes	no	N/A	N/A	N/A	N/A	N/A	N/A	N/A	N/A	N/A	N/A	N/A	N/A	N/A	mask, NST	N/A	N/A	N/A	N/A	N/A	CT, MRI, PET other: XR
Caudell J J	2010	19386438	42	x															O	85	NP, OP, OC, HP, LC	T1-4, N0-3, M0	primary	induction, concomitant, none	IMRT, + some matched dynamic CRT supraclavicular field	SIB	3-6 mm	yes	no	N/A	N/A	N/A	N/A	N/A	N/A	N/A	N/A	N/A	N/A	N/A	N/A	N/A	mask, NST	N/A	N/A	N/A	N/A	no	CT, PET
Shakam A	2011	21621868	43	x															O	125	OC, OP, LC, HP, NP, other: CUP	I-IV, M0	primary, post-op	concomitant, adjuvant	IMRT, other: tomo	SIB	5 mm	yes	no	N/A	N/A	N/A	N/A	N/A	N/A	N/A	N/A	N/A	N/A	N/A	N/A	N/A	mask, NST	N/A	N/A	N/A	N/A	N/A	CT, PET
Zukauskaite R	2018	29248171	44	x															O	1576	OC, OP, LC, HP	T1-4, N0/+, M0	N/A	concomitant, none	IMRT, VMAT	SIB	5 mm	no	no	N/A	N/A	N/A	N/A	N/A	N/A	N/A	N/A	N/A	N/A	N/A	N/A	N/A	N/A	N/A	N/A	N/A	N/A	N/A	CT, MRI, PET other: ultrasound
Daly ME	2007	17111429	45	x															O	69	OC, OP, LC, HP, other: CUP	T0-4, N0-3, M0, II-IV	primary, post-op	concomitant, none	IMRT, some matching low-neck CRT fields	SIB	3 mm	yes	no	>=7 (orthogonal at 1st fx, port films at least weekly)	3	N/A	1	1	N/A	no	N/A	N/A	N/A	N/A	N/A	N/A	head, neck, shoulder	other: shoulder supports and hand holders	N/A	N/A	N/A	N/A	CT, MRI other
Orlandi E	2013	23252567	46	x															O	106	NP	T1-4, N0-3b, M0, I-IVb	primary	concomitant, induction, none	IMRT, some matching low-neck CRT fields	SIB, SEQ	3 mm	no	no	IMRT cohort: >=10. VMAT cohort: >=17 (CBCT first 5 fx, then twice weekly)	4: depending on group	yes (>3mm shift, both cohorts)	4 other: IMRT: xray, VMAT: CBCT	1 (both cohorts)	IMRT: 1, VMAT: 2	no	IMRT: online first week, then offline (2). VMAT: online	N/A	N/A	N/A	N/A	N/A	head, neck, shoulder	N/A	3DoF ("shifts")	N/A	N/A	N/A	CT, MRI, PET
Yao M	2007	17276613	47	x															O	55	OC	T0-4, N0-2c	primary, post-op	concomitant, induction, none	IMRT	combined SIB then SEQ	5 - 8 mm (8 old, 5 new)	no	no	N/A	N/A	N/A	N/A	N/A	N/A	N/A	N/A	N/A	N/A	N/A	N/A	N/A	mask, NST	N/A	N/A	N/A	N/A	N/A	CT, MRI, PET
Sanguineti G	2008	18486356	48	x															O	50	OP	Tx, T1-4, N0-3, M0	primary	none	IMRT	SIB	5 mm	no	yes, CTV margin was adapted to organ motion (i.e. 0 at the mandible to 1 cm anteriorly in the BoT)	N/A	N/A	N/A	N/A	N/A	N/A	N/A	N/A	N/A	N/A	N/A	N/A	N/A	mask, NST	N/A	N/A	N/A	N/A	N/A	CT, MRI other: biopsy
Chen A M	2014	23996502	49	x															O	317	OC, OP, LC, HP, NP, other: CUP	T0-4, N0-3, M0	primary, post-op	concomitant, none	IMRT, other: tomo	SIB	3 - 5 mm	no	no	>= 30 (daily CBCT)	1	no	2 (kV CBCT or MVCT)	2	1	no	1	N/A	N/A	N/A	N/A	N/A	mask, NST	N/A	N/A (not specified)	no (at the discretion of the treating physician)	no	no	N/A
Wang L	2017	29025277	50	x															O	195	NP	T1-4, N0-3, M0	primary	concomitant, induction, adjuvant, none	IMRT	SIB	N/A	N/A	no	N/A	N/A	N/A	N/A	N/A	N/A	N/A	N/A	N/A	N/A	N/A	N/A	N/A	N/A	N/A	N/A	N/A	N/A	N/A	MRI, PET other: clinical, biopsy
Shueng P-W	2011	21838917	51	x															O	28	NP	T1-4, N0-3, M0, IIB-IVB	primary	induction, concomitant	other: tomo	SIB, SEQ	3 mm	no	no	>= 35 (daily MVCT)	1	N/A	2	2	N/A	no	N/A	N/A	N/A	N/A	N/A	N/A	head, neck, shoulder	no	N/A	no ("the head frames would be corrected after a significant neck burden reduction during CCRT")	N/A	N/A	MRI, PET
Zeng L	2014	23606573	52	x															O	270	NP	T1-4, N0, M0	primary	induction, concomitant, adjuvant, none	IMRT with matched lower neck and SCV CRT field, other: brachy boost, SBRT boost	SIB	N/A	no	N/A	N/A	N/A	N/A	N/A	N/A	N/A	N/A	N/A	N/A	N/A	N/A	N/A	N/A	head, neck, shoulder	N/A	N/A	N/A	N/A	N/A	MRI other: XR, US, bone scan, clinical
Sozio S	2018	28919248	53	x															O	57	OC, OP, LC, HP, NP, SN	T0-4, N1-3, M0	primary	N/A	IMRT	N/A	N/A	N/A	N/A	N/A	N/A	N/A	N/A	N/A	N/A	N/A	N/A	N/A	N/A	N/A	N/A	N/A	N/A	N/A	N/A	N/A	N/A	N/A	N/A
Guo Q	2021	33418007	54	x															O	471	NP	T1-4, N0-3, M0	primary	induction, concomitant, none	IMRT + lower neck AP CRT field	SIB	3	no	no	N/A	N/A	N/A	N/A	N/A	N/A	N/A	N/A	N/A	N/A	N/A	N/A	N/A	mask, NST	N/A	N/A	N/A	N/A	N/A	MRI, PET
Zukauskaite R	2017	28826293	55	x															O	69	OC, OP, LC, HP	I-IV, M0	primary	concomitant, none	IMRT, VMAT	SIB	5	no	no	N/A	N/A	N/A	N/A	N/A	N/A	N/A	N/A	N/A	N/A	N/A	N/A	N/A	head, neck, shoulders	other: vacfix cusion	N/A	N/A	N/A	no	CT, MRI, PET other: US, clinical
Nishimura Y	2010	19841102	56	x															O	35	NP	T1-4, N0-3, M0, I-IV	primary	concomitant, adjuvant, none	IMRT	SEQ	3 - 5 mm	yes (analyzed in referenced paper)	no	N/A	N/A	N/A	N/A	N/A	N/A	N/A	N/A	N/A	N/A	N/A	N/A	N/A	head, neck, shoulders	no	3DoF	yes (all for boost phase)	no	no	CT, MRI other: endoscopy
Hu W	2013	24094078	57	x															O	52	NP	T1-4, N1, M0	primary	induction, concomitant	IMRT	combined SIB/SEQ	3 - 5 mm	no	no	N/A	N/A	N/A	N/A	N/A	N/A	N/A	N/A	N/A	N/A	N/A	N/A	N/A	mask, NST	N/A	N/A	N/A	N/A	no	CT, MRI, PET other: clinical
Garden AS	2013	22975604	58	x															O	67	OP	T1-4, N0-3, M0	primary	induction, concomitant, none	IMRT + lower neck anterior CRT beams, other: 3 patients orthovolt boost	SIB, SEQ	3 mm	no	no	N/A	N/A	N/A	N/A	N/A	N/A	N/A	N/A	N/A	N/A	N/A	N/A	N/A	N/A	N/A	N/A	N/A	N/A	N/A	N/A
Liu S-H	2015	24634078	59	x															O	41	OC	T1-4, N0-3, M0	post-op	concomitant, none, adjuvant	IMRT	SIB	3 mm	no	no	N/A	N/A	N/A	N/A	N/A	N/A	N/A	N/A	N/A	N/A	N/A	N/A	N/A	mask, NST	N/A	N/A	N/A	N/A	N/A	CT, MRI
Damast S	2012	21284058	60	x															O	4	OC	III-IV	post-op	concomitant, none	IMRT with matched lower CRT fields	N/A	N/A	no	N/A	N/A	N/A	N/A	N/A	N/A	N/A	N/A	N/A	N/A	N/A	N/A	N/A	N/A	N/A	N/A	N/A	N/A	N/A	N/A	CT, PET
Chen AM	2011	20656416	61	x															O	90	OC, OP, LC, HP	T1-4, N0-3, M0	post-op	concomitant, none	IMRT	SIB	3 - 5 mm	no	no	N/A	N/A	N/A	N/A	N/A	N/A	N/A	N/A	N/A	N/A	N/A	N/A	N/A	head, neck, shoulders	other: medtec timo s-type cusion	N/A	N/A	N/A	N/A	N/A
Due AK	2014	24993331	62	x															O	39	OC, OP, LC, HP, NP	T1-4, N0-3, M0	primary	concomitant, none	IMRT	SIB	N/A	N/A	N/A	>= 6 (weekly portal imaging)	3	N/A	1	1	N/A	no	3	N/A	N/A	N/A	N/A	N/A	head, neck, shoulders	N/A	N/A	N/A	N/A	N/A	CT
Collan J	2012	22150115	63	x															O	80	LC, OP, HP, NP	T1-4, N0-3, M0 I-IV	primary, post-op	concomitant, none	IMRT	SEQ	3 - 5 mm	no	no	>= 6 (weekly portal imaging)	3	yes ("3 mm positional tolerance")	1	1	N/A	no	3	N/A	N/A	N/A	N/A	N/A	head, neck	N/A	N/A	N/A	N/A	N/A	N/A
Studer G	2016	25920604	64	x															O	99	OP, HP, LC, other: CUP	T1-4, N1-3, M0 (N+)	primary	concomitant, none	IMRT, VMAT	SIB	N/A	no	no	N/A	N/A	N/A	N/A	N/A	N/A	N/A	N/A	N/A	N/A	N/A	N/A	N/A	head, neck, shoulder	no	N/A	N/A	N/A	N/A	CT, PET other: US, FNA, endoscopy
Gupta T	2011	20646862	65	x															O	32	OP, HP, LC	T1-3, N0-2b, M0, I-IV	primary, post-op	concomitant, none	IMRT, CRT	SIB	5	no	no	N/A	N/A	N/A	N/A	N/A	N/A	N/A	N/A	N/A	N/A	N/A	N/A	N/A	N/A	N/A	N/A	N/A	N/A	N/A	CT, PET
Saleh-Ebrahimi L	2013	23347410	66	x															O	49	NP	T1-4, N0-3, M0, I-IVb	primary	concomitant, induction	IMRT	SIB, SEQ	3 - 5 mm	no	no	>=7 (at least weekly CT on rails)	3	N/A	2	1	N/A	no	3	N/A	N/A	N/A	N/A	N/A	head	other: vacuum pillow, stereotactic base frame	N/A	no ("possibility for replanning if necessary")	N/A	no	CT, MRI
Geretschläger A	2015	25595218	67	x															O	50	HP, LC	T1-4, N0-3, M0, III-IVb	primary	concomitant, induction	IMRT	SEQ	3	no	no	>= 36 ("setup imaging was performed daily")	1	N/A	N/A	2	N/A	no	1	N/A	N/A	N/A	N/A	N/A	head, neck, shoulder	no	N/A	no	N/A	no	N/A
Cao CN	2018	29598947	68	x															O	205	NP	T4, N0-3, M0	primary	concomitant, induction, none	IMRT, + some patients SBRT or IMRT boost for residual	SIB + boost if residual	1 - 3 mm	no	no	>= 11 (fx 1-5, then weekly)	2	N/A	4 other: electronic portal image or CBCT was acquired during the first 5 days of treatment, thereafter, weekly portal imaging or CBCT was performed.	1	N/A	no	N/A	N/A	N/A	N/A	N/A	N/A	head, neck, shoulder	no	N/A	N/A	N/A	N/A	CT, MRI
Yossi S	2015	25623256	69	x															O	167	OC, OP, HP, LC, other: CUP	T0-4, N0-3, M0 I-IVc	primary, post-op	concomitant, induction	IMRT	SEQ	4 - 5 mm	no	no	N/A	N/A	N/A	N/A	N/A	N/A	N/A	N/A	N/A	N/A	N/A	N/A	N/A	mask, NST	N/A	N/A	N/A	N/A	N/A	CT, MRI, PET other: panendoscopy
Tang L-L	2017	28559023	70	x															O	546	NP	T1-4, N1-3, M0, II-IV	primary	concomitant, induction, adjuvant, none	IMRT	SIB	N/A	N/A	no	N/A	N/A	N/A	N/A	N/A	N/A	N/A	N/A	N/A	N/A	N/A	N/A	N/A	mask, NST	N/A	N/A	N/A	N/A	N/A	N/A
Mohamed ASR	2016	27460585	71	x															O	21	OP, NP, HP, other: CUP	T0-4, N0-3, M0	primary	concomitant, induction, none	IMRT, some antero-posterior low-neck supraclavicular CRT fields	N/A	3 - 4 mm	no	no	>= 33 ("daily image guidance")	1	N/A	N/A (only "daily image guidance" given)	N/A	N/A	N/A	N/A	N/A	N/A	N/A	N/A	N/A	head, neck, shoulder	other: custom dental tongue-displacing stent	N/A	N/A	N/A	N/A	CT, PET
Raktoe SAS	2013	22541959	72	x															O	131	OP	T1-4, N0/+, M0	primary	concomitant	IMRT	SIB, SEQ	3 - 5 mm (depending on immobilization technique)	yes	no	>=9 (3 initial daily corrections, then weekly)	2	yes (eNAL protocol)	N/A	1	N/A	N/A	N/A	N/A	N/A	N/A	N/A	N/A	head, neck	N/A	3DoF	N/A	N/A	N/A	CT, MRI
Sanford NN	2019	30712708	73	x															O	12	NP	T1-4, N0/+, M0, I-IV	primary	concomitant, induction, none	IMRT	N/A	3 mm	no	N/A	>= 30 (daily CBCT)	1	N/A	2	2	N/A	no	N/A	N/A	N/A	N/A	N/A	N/A	mask, NST	bite block	N/A	N/A (given only for PT)	NA	N/A	CT, MRI
Due AK	2012	22580623	74	x															O	25	OC, OP, LC	N/A	primary	N/A	IMRT	SIB	N/A	N/A	N/A	N/A	N/A	N/A	N/A	N/A	N/A	N/A	N/A	N/A	N/A	N/A	N/A	N/A	head, neck, shoulder	N/A	N/A	N/A	N/A	N/A	CT
Wang Z-H	2014	23996878	75	x															O	44	OC, OP	T1-4, N0-2, II-IV	post-op	none	IMRT, + some conventional anterior CRT fields	SIB	5 mm	no	no	N/A	N/A	N/A	N/A	N/A	N/A	N/A	N/A	N/A	N/A	N/A	N/A	N/A	head, neck, shoulder	N/A	N/A	N/A	N/A	N/A	CT
Bayman E	2014	24928558	76	x															O	136	OC, OP, LC, HP, other: CUP	T1-4, N0-3, II-IV	primary	concomitant, none	IMRT	SIB	4 mm	no	no	N/A	N/A	N/A	N/A	N/A	N/A	N/A	N/A	N/A	N/A	N/A	N/A	N/A	mask, NST	N/A	N/A	N/A	N/A	N/A	CT, MRI
Song JH	2015	26637904	77	x															O	27	OP, LC, HP	T1-4, N0-2, M0, II-IV	primary	concomitant	IMRT	SIB	3 mm	no	no	N/A	N/A	N/A	N/A	N/A	N/A	N/A	N/A	N/A	N/A	N/A	N/A	N/A	mask, NST	N/A	N/A	N/A	N/A	N/A	CT, PET other: biopsy
Chao KSC	2003	12527043	78	x															O	126	OC, OP, NP, LC, HP, SN, other: CUP	Tx-4, N0-3, M0, I-IV	primary, post-op	concomitant, none	IMRT + conventional low-neck AP CRT fields	SIB, SEQ	No PTV margin used ("The system did not allow defining a margin to establish a PTV, instead it provided for specifying a tissue growth column on the prescription page")	no	no	>= 30 (daily strip portal films)	1	N/A	1	2	1	no	1	N/A	N/A	N/A	N/A	N/A	head	other: custom-made head support	N/A	N/A	N/A	N/A	CT, MRI
Yao M	2005	16168834	79	x															O	151	NP, OP, LC, OC, HP, SN, other: CUP	T0-4, N0-3, M0, I-IV	primary, post-op	concomitant, induction, none	IMRT, some low-anterior neck CRT fields	combined SIB then SEQ	5 - 8 mm	no	no	N/A	N/A	N/A	N/A	N/A	N/A	N/A	N/A	N/A	N/A	N/A	N/A	N/A	mask, NST	N/A	N/A	N/A	N/A	N/A	CT, PET
Cao CN	2013	23021729	80	x															O	70	NP	T4, N0-3b, M0	primary	concomitant, induction, adjuvant, none	IMRT, SBRT boost	SIB	>3 mm but if near critical organ down to 1 mm	no	no	>= 11 (5 daily, then weekly)	2	N/A	4 other: either EPID or CBCT	1	N/A	no	N/A	N/A	N/A	N/A	N/A	N/A	head, neck, shoulders	N/A	N/A	N/A	N/A	N/A	CT, MRI
Chen JL-Y	2013	24158634	81	x															O	154	NP	T4, N0-3, M0	primary	concomitant, induction	IMRT	SIB	4 mm	no	no	>= 7 (weekly CBCT)	3	N/A	2	1	N/A	no	N/A	N/A	N/A	N/A	N/A	N/A	head, neck, shoulders	N/A	N/A	N/A	N/A	N/A	MRI
Kam MKM	2004	15590175	82	x															O	28	NP	T1-4, N0-3, M0	primary	concomitant, induction, none	IMRT + lower neck CRT fields	SIB	3 mm	yes	no	N/A	N/A	N/A	N/A	N/A	N/A	N/A	N/A	N/A	N/A	N/A	N/A	N/A	head, neck, shoulder	bite block	N/A	N/A	N/A	N/A	MRI other: endoscopy, biopsy
Chen J-Z	2013	22975606	83	x															O	212	NP	T1-4, N0-1, M0	primary	concomitant, induction, none	IMRT + single anterior split CRT field	SIB	N/A	no	no	N/A	N/A	N/A	N/A	N/A	N/A	N/A	N/A	N/A	N/A	N/A	N/A	N/A	N/A	N/A	N/A	N/A	N/A	N/A	CT, MRI
Wang L	2019	30121968	84	x															O	57	NP	T1-4, N0-2, M0, III-IVb	primary	induction, concomitant	IMRT	SIB	3 mm	no	no	N/A	N/A	N/A	N/A	N/A	N/A	N/A	N/A	N/A	N/A	N/A	N/A	N/A	head, neck	N/A	N/A	N/A	N/A	N/A	N/A
Farrag A	2010	20803182	85	x															O	63	OC, OP, LC, HP	T1-4, N0-3, M0, I-IV	primary, post-op	concomitant, none	other: tomo	SIB	3 mm	no	no	N/A (MVCT frequency not given)	N/A	N/A	N/A	N/A	N/A	N/A	N/A	N/A	N/A	N/A	N/A	N/A	head, neck, shoulder	N/A	N/A	N/A	N/A	N/A	CT, MRI, PET
Wang K	2012	22515371	86	x															O	96	OC, OP, NP, LC, HP, SN, other: CUP, RP, BoS	I-IVc	re-irradiation	concomitant, none	SBRT	no boost (SBRT)	0 mm (GTV = PTV)	yes	no	>= 5 ("Near-real-time digital x-rays or CBCT images were obtained during treatment"	1	N/A	4 other: either x-rays or CBCT	2	N/A	N/A	1	N/A	N/A	N/A	N/A	N/A	mask, NST	N/A	N/A	N/A	N/A	N/A	CT
Xiao F	2019	30515646	87	x															O	71	NP	T1-4, N0, M0, I-IVa	primary	induction, concomitant, none	IMRT	SIB	3 - 5 mm	no	no	N/A	N/A	N/A	N/A	N/A	N/A	N/A	N/A	N/A	N/A	N/A	N/A	N/A	mask, NST	N/A	N/A	N/A	N/A	N/A	CT, MRI, PET
Leclerc M	2015	26088157	88	x															O	41	OC, OP, LC, HP	T2-4, III-IV	N/A	concomitant, none	IMRT, other: tomo	SIB, SEQ	4 - 5 mm	no	no	N/A	N/A	N/A	N/A	N/A	N/A	N/A	N/A	N/A	N/A	N/A	N/A	N/A	head, neck	N/A	N/A	N/A	N/A	N/A	CT, MRI, PET
Chua DTT	2001	11505491	89	x															O	11	NP	rT1-2	re-irradiation	none	SBRT	no boost (SBRT)	N/A	no	N/A	N/A	N/A	N/A	N/A	N/A	N/A	N/A	N/A	N/A	N/A	N/A	N/A	N/A	no mask	other: invasive frame (xknife radiosurgery system)	N/A	N/A	N/A	N/A	CT
Mohamed ASR	2017	28774596	90	x															O	47	OC, OP, NP, LC, HP, SN	T1-4, N0-3, M0	N/A	concomitant, induction, none	IMRT + matched low-neck CRT field	SIB	3 - 4 mm	no	no	>= 33 (daily MVCT)	1	no	2	2	1	no	1	N/A	N/A	N/A	N/A	N/A	head, neck, shoulder	bite block	3DoF	N/A	N/A	N/A	CT
Chua DTT	2003	12694836	91	x															O	18	NP	rT1-2	re-irradiation	none	SBRT	no boost (SBRT)	N/A	no	N/A	N/A	N/A	N/A	N/A	N/A	N/A	N/A	N/A	N/A	N/A	N/A	N/A	N/A	no mask	other: Brown-Roberts-Wells head invasive frame	N/A	N/A	N/A	N/A	N/A
Chua DTT	1999	10487949	92	x															O	10	NP	rT1-3, rN0-3, M0	re-irradiation	none	SBRT	no boost (SBRT)	N/A (no CTV or PTV definition)	N/A	N/A	N/A	N/A	N/A	N/A	N/A	N/A	N/A	N/A	N/A	N/A	N/A	N/A	N/A	no mask	xknife system (see other Chua studies, modified GTC frame)	N/A	no (single fraction)	no	N/A	CT, MRI other: clinical
Ahn YC	1999	10376754	93	x															O	3	NP	T2/4N2M0	re-irradiation	concomitant	SBRT	no boost (SBRT)	N/A (no CTV/PTV concept)	no	N/A	other: (stx frame based setup w/laser target frame)	4	N/A	N/A	N/A	N/A	N/A	N/A	N/A	N/A	N/A	N/A	N/A	no mask	other: Gill-Thomas-Cosman stereotactic frame	N/A	N/A	N/A	N/A	CT, MRI
Laranja A	2020	PO-0841	94		x														O	314	OP, LC, HP	I-IVb	N/A (not specified)	N/A	IMRT, VMAT	SEQ	N/A	N/A	N/A	N/A	N/A	N/A	N/A	N/A	N/A	N/A	N/A	N/A	N/A	N/A	N/A	N/A	N/A	N/A	N/A	N/A	N/A	N/A	N/A
Basu T	2020	PD-0660	95		x														O	150	N/A	N/A (non-metastatic)	N/A	concomitant, N/A	IMRT	SIB	N/A	N/A	N/A	N/A	N/A	N/A	N/A	N/A	N/A	N/A	N/A	N/A	N/A	N/A	N/A	N/A	N/A	N/A	N/A	N/A	N/A	N/A	PET
Singh NP	2023	36412395	96	x															O	45	OP, HP, LC	T2-3, N0-3, M0	primary	none	IMRT	SIB	7 mm	no	no	13 - 14 (twice weekly)	2	yes ("corrections were done when setup error ≥2 mm was noted")	2	1	N/A	no	1	N/A	N/A	N/A	N/A	N/A	mask, NST	N/A	N/A	N/A	N/A	N/A	CT other: direct laryngoscopy, biopsy
Otsuka M	2023	36373823	97	x															O	102	HP	T1-4, N0-3, M0, I-IV	primary	concomitant, induction, none	IMRT, VMAT	SEQ	3 mm	no	no	35 (daily)	1	N/A	2	2	N/A	N/A	N/A	N/A	N/A	N/A	N/A	N/A	N/A	N/A	6DoF (Appendix II: "a 6-degree-of-freedom couch for rotational error correction")	N/A	N/A	N/A	CT, MRI, PET
Ghatasheh H	2022	35905781	98	x															O	203	other: CUP	T0, N1-3, M0	primary	concomitant, none	IMRT	SIB	N/A	N/A	N/A	N/A	N/A	N/A	N/A	N/A	N/A	N/A	N/A	N/A	N/A	N/A	N/A	N/A	N/A	N/A	N/A	N/A	N/A	N/A	CT, MRI, PET other: endoscopy
Beddok A	2022	35875934	99	x															O	55	NP, OP, SN, other: BoS, lymph nodes	I-IVb	re-irradiation	concomitant, induction, none	IMPT, other: tomo	SIB	N/A	N/A	N/A	N/A	N/A	N/A	N/A	N/A	N/A	N/A	N/A	N/A	N/A	N/A	N/A	N/A	mask, NST	other: thermoformed mattress	N/A	N/A	N/A	N/A	CT, MRI, PET other: clincal, biopsy
Xiao XT	2023	35822664	100	x															O	175	NP	N1-3, M0	primary, re-irradiation	concomitant, induction, none	IMRT	SIB	N/A	N/A	N/A	N/A	N/A	N/A	N/A	N/A	N/A	N/A	N/A	N/A	N/A	N/A	N/A	N/A	N/A	N/A	N/A	N/A	N/A	N/A	CT, MRI, PET other: ultrasound
Deshmukh J	2022	35596585	101	x															O	168	OP, LC, HP	T1-T4b, N0-N3, M0, I-IVb	primary	concomitant	VMAT	SIB	5 mm	yes	no	12 - 14 (twice weekly)	3	N/A	2	1	N/A	N/A	N/A	N/A	N/A	N/A	N/A	N/A	N/A	N/A	N/A	N/A	N/A	N/A	CT
Xie DH	2022	35486182	102	x															O	95	NP	T1-4, N0-3, M0, I-IVb	primary	concomitant, induction, none	IMRT	SIB	3 - 5 mm	yes	no	N/A	N/A	N/A	N/A	N/A	N/A	N/A	N/A	N/A	N/A	N/A	N/A	N/A	mask, NST	N/A	N/A	yes	no	no	CT, MRI, PET other: ultrasound, SPECT, biopsy
Choi WYL	2022	35302281	103	x															O	97	NP	T1-4, N0-3, M0, I-IVb	primary	concomitant, induction	IMRT	SIB	0 - 5 mm	yes	no	N/A	N/A	N/A	N/A	N/A	N/A	N/A	N/A	N/A	N/A	N/A	N/A	N/A	N/A	N/A	N/A	N/A	N/A	N/A	CT, MRI, PET other: EBV DNA test, endoscopy
Tans L	2022	35276637	104	x															O	111	LC	T1-2, N0, M0	primary	none	IMRT	no boost (SVCI)	3 - 5 mm	yes	yes	>32 (daily)	1	yes ("In brief, couch correction was done online when the translational motion in one or more directions was at least 1.0 mm")	2	2	2	no	1	N/A	N/A	N/A	N/A	N/A	head, neck, shoulder	N/A	3DoF	N/A	N/A	N/A	other: endoscopy
Liu X	2022	35067997	105	x															O	1039	NP	T1-4, N0-3, M0, I-IVa	primary	concomitant, adjuvant, induction, none	IMRT	combined SIB, SEQ	3 mm	no	no	N/A	N/A	N/A	N/A	N/A	N/A	N/A	N/A	N/A	N/A	N/A	N/A	N/A	head, neck, shoulder	other: immobilization board	N/A	N/A	N/A	N/A	CT, MRI other: endoscopy, ultrasound, EBV DNA
Liao W	2021	34556123	106	x															O	493	NP	T1-4, N0-3, M0	primary	concomitant, adjuvant, induction, none	IMRT, VMAT	SIB	2 - 3 mm	no	N/A	N/A	N/A	N/A	N/A	N/A	N/A	N/A	N/A	N/A	N/A	N/A	N/A	N/A	N/A	N/A	N/A	N/A	N/A	N/A	CT, MRI other: ultrasound, SPECT, endoscopy
Klausner G	2021	34175226	107	x															O	75	OP	T1-4, N2-3, M0	primary	concomitant, induction	IMRT	SIB	N/A	N/A	N/A	N/A	N/A	N/A	N/A	N/A	N/A	N/A	N/A	N/A	N/A	N/A	N/A	N/A	N/A	N/A	N/A	N/A	N/A	N/A	PET
Slevin F	2021	34147323	108	x															O	56	SN	T2-4, N0-3, M0	primary, post-op	concomitant, induction, none	IMRT, VMAT	SIB, SEQ	3 - 5 mm	no	no	N/A	N/A	N/A	N/A	N/A	N/A	N/A	N/A	N/A	N/A	N/A	N/A	N/A	head, neck, shoulder	N/A	N/A	N/A	N/A	N/A	CT, MRI, PET other: biopsy
Pisani C	2021	33743759	109	x															O	87	OC, OP, LC, HP, NP	T1-3, N0-2c, M0, I-IV	primary	concomitant, none	IMRT, VMAT	SIB	4 mm	no	N/A	7 (weekly)	3	N/A	2	1	N/A	N/A	N/A	N/A	N/A	N/A	N/A	N/A	mask, NST	other: neck support	N/A	N/A	N/A	N/A	CT, MRI, PET other: ultrasound
Sher DJ	2021	33127491	110	x															O	72	OP, LC	T1-4, N0-2c, M0, I-IV	primary	concomitant, none	IMRT	SIB	5 mm	no	N/A	N/A	N/A	N/A	N/A	N/A	N/A	N/A	N/A	N/A	N/A	N/A	N/A	N/A	N/A	N/A	N/A	N/A	N/A	N/A	CT, PET
[truncated: 7 more columns]
